# Supplementary material for: Cross-Sectional Study on the Association between Dietary Patterns and Sarcopenia in Elderly Patients with Chronic Kidney Disease Receiving Conservative Treatment
Source: Nutrients. 2023 Dec 1;15(23):4994. doi: 10.3390/nu15234994 (PMC10708199; doi:10.3390/nu15234994)
Supplement: Supplementary file 1 [file nutrients-15-04994-s001.zip]

Archive with 1 entries (1 files):
- nutrients-2702147-supplementary.pdf
